# Supplementary material for: Differences in Somatic Mutation Profiles between Korean Gastric Cancer and Gastric Adenoma Patients
Source: J Clin Med. 2021 May 10;10(9):2038. doi: 10.3390/jcm10092038 (PMC8126162; doi:10.3390/jcm10092038)
Supplement: Supplementary file 1 [file jcm-10-02038-s001.zip]

Archive with 1 entries (1 files):
- jcm-1161634-supplementary.pdf
